# Supplementary material for: Assessment of grain quality in terms of functional group response to elevated [CO2], water, and nitrogen using a meta‐analysis: Grain protein, zinc, and iron under future climate
Source: Ecol Evol. 2019 Jun 22;9(13):7425–37. doi: 10.1002/ece3.5210 (PMC6635941; doi:10.1002/ece3.5210)
Supplement: Supplementary file 1 [file ECE3-9-7425-s001.xlsx]

## Sheet: Sheet1
Studies	Mean						CO2			RR			LnRR
	Protien		Zn		Fe											Years	Sowin+L2:U2g_Timing_Qualitative	Sowing_Timing_Quantitative	Cultivar	Nitrogen_Application_Qualitative	Nitrogen_Application_Quantitative	Water_Qualitative	Sowing_Timing_Quantitative	Precipitation_mm	Total_Water_mm	Irrigation_mm	Replicate	Weight
	eCO2	aCO2	eCO2	aCO	eCO	aCO	eCO2	aCO2	Ratio of CO2	protein	Zn	Fe	protein	Zn	Fe
AGFACE_Australia_Wheat	12.9792	13.23	32.355	28.9	30.975	31.895	550	380	1.44737	0.981041	1.11955	0.971155	-0.0191407	0.112927	-0.0292688	2007	TOS1	2003-06-17	Yitpi	Low	0	Wet	2003-06-17	133	229	96	4	2
AGFACE_Australia_Wheat	12.6004	13.22	27.9825	27.79	27.6075	29.595	550	380	1.44737	0.953128	1.00693	0.932843	-0.0480058	0.00690307	-0.069518	2007	TOS1	2003-06-17	Janz	Low	0	Wet	2003-06-17	133	229	96	4	2
AGFACE_Australia_Wheat	13.4059	13.23	36.3925	28.9	36.7975	31.895	550	380	1.44737	1.0133	1.25926	1.15371	0.0132109	0.230521	0.142981	2007	TOS2	2003-08-22	Yitpi	Low	0	Wet	2003-08-22	79	175	96	4	2
AGFACE_Australia_Wheat	13.2444	13.225	31.8075	28.345	35.11	30.745	550	380	1.44737	1.00146	1.12216	1.14197	0.00146358	0.115251	0.132759	2007	TOS2	2003-08-22	Janz	Low	0	Wet	2003-08-22	79	175	96	4	2
AGFACE_Australia_Wheat	13.3833	14.0513	32.27	33.49	37.51	41.155	550	380	1.44737	0.952461	0.963571	0.911432	-0.0487063	-0.0371089	-0.0927379	2007	TOS2	2003-08-22	Yitpi	Low	0	Dry	2003-08-22	79	127	48	4	2
AGFACE_Australia_Wheat	13.1117	13.5054	32.08	29.6325	36.44	37.235	550	380	1.44737	0.970846	1.0826	0.978649	-0.0295871	0.0793611	-0.0215821	2007	TOS2	2003-08-22	Janz	Low	0	Dry	2003-08-22	79	127	48	4	2
AGFACE_Australia_Wheat	13.2965	13.9571	31.2425	31.6275	31.35	34.49	550	380	1.44737	0.952667	0.987827	0.908959	-0.0484894	-0.0122476	-0.0954552	2007	TOS1	2003-06-17	Yitpi	Low	0	Dry	2003-06-17	133	181	48	4	2
AGFACE_Australia_Wheat	13.8563	14.2402	31.275	28.11	30.68	33.8775	550	380	1.44737	0.97304	1.11259	0.905616	-0.0273302	0.106694	-0.0991401	2007	TOS1	2003-06-17	Janz	Low	0	Dry	2003-06-17	133	181	48	4	2
AGFACE_Australia_Wheat	13.1742	13.7644	28.76	27.3575	28.7975	32.2875	550	380	1.44737	0.95712	1.05127	0.891909	-0.0438269	0.0499948	-0.114392	2007	TOS1	2003-06-17	Yitpi	Medium	50	Wet	2003-06-17	133	229	96	4	2
AGFACE_Australia_Wheat	13.3389	13.8146	31.76	37.43	37.1325	38.495	550	380	1.44737	0.965569	0.848517	0.964606	-0.0350377	-0.164265	-0.0360358	2007	TOS2	2003-08-22	Yitpi	Medium	50	Wet	2003-08-22	79	175	96	4	2
AGFACE_Australia_Wheat	13.8499	13.8948	32.975	31.4175	38.7225	39.785	550	380	1.44737	0.996767	1.04957	0.973294	-0.00323828	0.0483846	-0.0270691	2007	TOS2	2003-08-22	Yitpi	Medium	50	Dry	2003-08-22	79	127	48	4	2
AGFACE_Australia_Wheat	13.9785	14.3034	26.6625	34.5725	31.97	32.335	550	380	1.44737	0.977283	0.771205	0.988712	-0.022979	-0.2598	-0.0113523	2007	TOS1	2003-06-17	Yitpi	Medium	50	Dry	2003-06-17	133	181	48	4	2
AGFACE_Australia_Wheat	15.7925	15.4559	32.67	29.745	36.21	35.725	550	380	1.44737	1.02178	1.09834	1.01358	0.0215469	0.0937962	0.0134846	2008	TOS2	2004-08-04	Yitpi	Low	0	Wet	2004-08-04	50	130	80	4	2
AGFACE_Australia_Wheat	16.733	17.2714	35.8875	37.5925	40.545	38.7925	550	380	1.44737	0.968825	0.954645	1.04518	-0.0316717	-0.0464155	0.0441855	2008	TOS2	2004-08-04	Janz	Low	0	Wet	2004-08-04	50	130	80	4	2
AGFACE_Australia_Wheat	13.9146	16.3083	23.5375	28.9375	38.535	41.825	550	380	1.44737	0.853221	0.813391	0.921339	-0.158737	-0.206543	-0.0819273	2008	TOS1	2004-06-03	Yitpi	Low	0	Wet	2004-06-03	97	137	40	4	2
AGFACE_Australia_Wheat	15.1787	17.1305	21.4075	31.215	38.9875	42.91	550	380	1.44737	0.886066	0.685808	0.908588	-0.120964	-0.377157	-0.0958638	2008	TOS1	2004-06-03	Janz	Low	0	Wet	2004-06-03	97	137	40	4	2
AGFACE_Australia_Wheat	14.0393	15.9983	27.195	35.155	37.33	42.3925	550	380	1.44737	0.877549	0.773574	0.88058	-0.130623	-0.256734	-0.127174	2008	TOS2	2004-06-29	Yitpi	Low	0	Wet	2004-06-29	114	158	44	4	2
AGFACE_Australia_Wheat	10.3501	11.5183	21.18	27.14	25.7625	27.675	550	380	1.44737	0.898574	0.780398	0.930894	-0.106946	-0.247951	-0.0716095	2008	TOS1	2004-05-18	Yitpi	Low	0	Wet	2004-05-18	98	110	12	4	2
AGFACE_Australia_Wheat	15.0816	14.9874	29.63	28.64	38.295	37.52	550	380	1.44737	1.00629	1.03457	1.02066	0.00626596	0.033983	0.0204452	2008	TOS2	2004-08-04	Yitpi	Low	0	Dry	2004-08-04	50	75	25	4	2
AGFACE_Australia_Wheat	15.06	15.9249	29.465	31.6825	36.78	38.675	550	380	1.44737	0.945691	0.930009	0.951002	-0.0558398	-0.0725614	-0.0502392	2008	TOS2	2004-08-04	Janz	Low	0	Dry	2004-08-04	50	75	25	4	2
AGFACE_Australia_Wheat	14.3375	14.7806	22.9475	25.325	43.2375	44.5175	550	380	1.44737	0.970021	0.90612	0.971247	-0.0304374	-0.0985831	-0.0291742	2008	TOS1	2004-06-03	Yitpi	Low	0	Dry	2004-06-03	97	107	10	4	2
AGFACE_Australia_Wheat	15.7975	16.743	28.745	26.0125	47.755	46.225	550	380	1.44737	0.943531	1.10505	1.0331	-0.0581258	0.0998866	0.032563	2008	TOS1	2004-06-03	Janz	Low	0	Dry	2004-06-03	97	107	10	4	2
AGFACE_Australia_Wheat	14.7787	16.1312	25.115	33.75	40.8325	35.325	550	380	1.44737	0.916158	0.744148	1.15591	-0.087566	-0.295515	0.144887	2008	TOS2	2004-08-04	Yitpi	Medium	50	Wet	2004-08-04	50	130	80	4	2
AGFACE_Australia_Wheat	14.7787	16.7332	25.115	31.095	40.8325	43.12	550	380	1.44737	0.883198	0.807686	0.94695	-0.124206	-0.213582	-0.0545086	2008	TOS1	2004-06-03	Yitpi	Medium	50	Wet	2004-06-03	97	137	40	4	2
AGFACE_Australia_Wheat	16.4719	15.1917	32.2975	30.855	38.51	36.32	550	380	1.44737	1.08428	1.04675	1.0603	0.0809117	0.045691	0.0585494	2008	TOS2	2004-08-04	Yitpi	Medium	50	Dry	2004-08-04	50	75	25	4	2
AGFACE_Australia_Wheat	14.8616	15.6078	25.135	29.27	44.5075	44.8	550	380	1.44737	0.952194	0.858729	0.993471	-0.0489868	-0.152302	-0.00655043	2008	TOS1	2004-06-03	Yitpi	Medium	50	Dry	2004-06-03	97	107	10	4	2
AGFACE_Australia_Wheat	15.4509	16.8395	26.205	31.0175	43.1425	48.0725	550	380	1.44737	0.917536	0.844846	0.897447	-0.0860638	-0.168601	-0.108202	2009	TOS2	2005-08-18	Zebu	Low	0	Wet	2005-08-18	187	247	60	4	2
AGFACE_Australia_Wheat	14.7127	16.9699	26.19	35.49	43.54	49	550	380	1.44737	0.866989	0.737954	0.888571	-0.142729	-0.303873	-0.11814	2009	TOS2	2005-08-18	Silverstar	Low	0	Wet	2005-08-18	187	247	60	4	2
AGFACE_Australia_Wheat	15.0782	15.6363	30.9125	35.325	43.1575	41.83	550	380	1.44737	0.964307	0.875088	1.03174	-0.0363457	-0.13343	0.0312424	2009	TOS2	2005-08-18	Drysdale	Low	0	Wet	2005-08-18	187	247	60	4	2
AGFACE_Australia_Wheat	16.7479	17.1291	29.14	36.285	46.4525	47.5125	550	380	1.44737	0.977744	0.803087	0.97769	-0.0225071	-0.219293	-0.0225625	2009	TOS2	2005-08-18	Yitpi	Low	0	Wet	2005-08-18	187	247	60	4	2
AGFACE_Australia_Wheat	15.985	17.1044	29.965	32.5775	43.85	46.1825	550	380	1.44737	0.934554	0.919807	0.949494	-0.0676854	-0.0835918	-0.0518262	2009	TOS2	2005-08-18	Gladius	Low	0	Wet	2005-08-18	187	247	60	4	2
AGFACE_Australia_Wheat	14.9119	15.8076	30.305	38.615	42.2725	42.865	550	380	1.44737	0.943336	0.784799	0.986178	-0.0583327	-0.242328	-0.0139189	2009	TOS2	2005-08-18	Hartog	Low	0	Wet	2005-08-18	187	247	60	4	2
AGFACE_Australia_Wheat	13.213	15.4322	22.895	25.0275	33.6875	40.135	550	380	1.44737	0.856197	0.914794	0.839355	-0.155255	-0.0890567	-0.175122	2009	TOS2	2005-08-18	Janz	Low	0	Wet	2005-08-18	187	247	60	4	2
AGFACE_Australia_Wheat	13.8684	16.3164	23.575	31.9	36.3075	42.8875	550	380	1.44737	0.849965	0.739028	0.846575	-0.16256	-0.302419	-0.166556	2009	TOS2	2005-08-18	H45	Low	0	Wet	2005-08-18	187	247	60	4	2
AGFACE_Australia_Wheat	13.9238	14.5103	33.2625	27.41	40.06	40.48	550	380	1.44737	0.959578	1.21352	0.989625	-0.0412613	0.193523	-0.0104297	2009	TOS1	2005-06-22	Hartog	Low	0	Wet	2005-06-22	223	293	70	4	2
AGFACE_Australia_Wheat	14.3489	15.2857	29.8475	31.0125	37.885	41.1325	550	380	1.44737	0.938709	0.962435	0.921048	-0.0632499	-0.0382893	-0.0822433	2009	TOS1	2005-06-22	Yitpi	Low	0	Wet	2005-06-22	223	293	70	4	2
AGFACE_Australia_Wheat	13.9522	14.9026	29.2	30.2925	34.6875	38.0725	550	380	1.44737	0.936229	0.963935	0.911091	-0.0658955	-0.0367314	-0.0931128	2009	TOS1	2005-06-22	Janz	Low	0	Wet	2005-06-22	223	293	70	4	2
AGFACE_Australia_Wheat	12.1154	13.632	30.295	29.745	35.435	35.985	550	380	1.44737	0.888751	1.01849	0.984716	-0.117939	0.0183216	-0.0154022	2009	TOS1	2005-06-22	H45	Low	0	Wet	2005-06-22	223	293	70	4	2
AGFACE_Australia_Wheat	14.3359	14.367	33.6	30.51	38.9275	39.9	550	380	1.44737	0.997834	1.10128	0.975627	-0.00216808	0.0964716	-0.0246754	2009	TOS1	2005-06-22	Drysdale	Low	0	Wet	2005-06-22	223	293	70	4	2
AGFACE_Australia_Wheat	14.196	15.0915	30.655	28.2725	40.8125	39.16	550	380	1.44737	0.940663	1.08427	1.0422	-0.0611699	0.0809062	0.0413326	2009	TOS1	2005-06-22	Gladius	Low	0	Wet	2005-06-22	223	293	70	4	2
AGFACE_Australia_Wheat	13.0398	13.9353	24.9775	27.7175	38.6775	40.1675	550	380	1.44737	0.935741	0.901145	0.962905	-0.0664171	-0.104089	-0.0378002	2009	TOS1	2005-06-22	Zebu	Low	0	Wet	2005-06-22	223	293	70	4	2
AGFACE_Australia_Wheat	13.0036	13.449	27.0725	26.6875	36.26	39.05	550	380	1.44737	0.966881	1.01443	0.928553	-0.0336794	0.0143232	-0.0741277	2009	TOS1	2005-06-22	Silverstar	Low	0	Wet	2005-06-22	223	293	70	4	2
AGFACE_Australia_Wheat	13.1435	15.3837	24.54	29.1575	35.9125	42.32	550	380	1.44737	0.854373	0.841636	0.848594	-0.157387	-0.172408	-0.164174	2009	TOS2	2005-07-19	Yitpi	Low	0	Wet	2005-07-19	117	129	12	4	2
AGFACE_Australia_Wheat	11.5083	12.9372	21.485	22.815	37.8525	39.9875	550	380	1.44737	0.889555	0.941705	0.946608	-0.117033	-0.0600632	-0.0548699	2009	TOS1	2005-05-13	Yitpi	Low	0	Wet	2005-05-13	220	232	12	4	2
AGFACE_Australia_Wheat	14.6928	16.9939	24.5825	29.005	39.375	44.2675	550	380	1.44737	0.864596	0.847526	0.889479	-0.145493	-0.165433	-0.11712	2009	TOS2	2005-08-18	H45	Low	0	Dry	2005-08-18	187	187	0	4	2
AGFACE_Australia_Wheat	15.5562	17.7269	28.24	37.5525	41.72	49.175	550	380	1.44737	0.877548	0.752014	0.848399	-0.130624	-0.285001	-0.164405	2009	TOS2	2005-08-18	Gladius	Low	0	Dry	2005-08-18	187	187	0	4	2
AGFACE_Australia_Wheat	17.1215	19.0426	28.955	37.545	47.3875	52.8875	550	380	1.44737	0.899118	0.771208	0.896006	-0.106341	-0.259797	-0.109809	2009	TOS2	2005-08-18	Zebu	Low	0	Dry	2005-08-18	187	187	0	4	2
AGFACE_Australia_Wheat	15.5709	17.82	25.5775	34.9625	44.2625	52.505	550	380	1.44737	0.873789	0.73157	0.843015	-0.134917	-0.312563	-0.170771	2009	TOS2	2005-08-18	Yitpi	Low	0	Dry	2005-08-18	187	187	0	4	2
AGFACE_Australia_Wheat	14.9222	16.179	26.9975	43.5975	44.1275	46.6875	550	380	1.44737	0.922316	0.619244	0.945167	-0.0808674	-0.479256	-0.0563933	2009	TOS2	2005-08-18	Drysdale	Low	0	Dry	2005-08-18	187	187	0	4	2
AGFACE_Australia_Wheat	14.7938	16.6109	24.2	31.8175	41.8825	41.47	550	380	1.44737	0.890604	0.760588	1.00995	-0.115855	-0.273664	0.0098978	2009	TOS2	2005-08-18	Janz	Low	0	Dry	2005-08-18	187	187	0	4	2
AGFACE_Australia_Wheat	16.0016	17.2548	27.205	34.3775	47.42	51.4425	550	380	1.44737	0.927372	0.791361	0.921806	-0.0754001	-0.234002	-0.0814206	2009	TOS2	2005-08-18	Silverstar	Low	0	Dry	2005-08-18	187	187	0	4	2
AGFACE_Australia_Wheat	14.9182	16.2474	27.69	40.8725	42.6875	46.675	550	380	1.44737	0.918194	0.677473	0.914569	-0.0853461	-0.389386	-0.0893026	2009	TOS2	2005-08-18	Hartog	Low	0	Dry	2005-08-18	187	187	0	4	2
AGFACE_Australia_Wheat	13.5533	14.4748	25.6	25.1325	40.27	41.9525	550	380	1.44737	0.936341	1.0186	0.959895	-0.0657752	0.0184305	-0.0409313	2009	TOS1	2005-06-22	Zebu	Low	0	Dry	2005-06-22	223	223	0	4	2
AGFACE_Australia_Wheat	14.3768	14.6105	29.965	28.62	41.265	39.665	550	380	1.44737	0.984003	1.047	1.04034	-0.0161267	0.0459243	0.0395455	2009	TOS1	2005-06-22	Hartog	Low	0	Dry	2005-06-22	223	223	0	4	2
AGFACE_Australia_Wheat	14.2376	15.2627	27.035	28.56	36.495	36.0725	550	380	1.44737	0.932838	0.946604	1.01171	-0.0695242	-0.0548748	0.0116445	2009	TOS1	2005-06-22	Janz	Low	0	Dry	2005-06-22	223	223	0	4	2
AGFACE_Australia_Wheat	12.6846	13.4059	24.96	27.4725	35.94	35.255	550	380	1.44737	0.946197	0.908545	1.01943	-0.0553049	-0.095911	0.0192435	2009	TOS1	2005-06-22	H45	Low	0	Dry	2005-06-22	223	223	0	4	2
AGFACE_Australia_Wheat	13.2361	14.0389	26.105	26.02	36.7975	38.5	550	380	1.44737	0.942812	1.00327	0.955779	-0.0588889	0.00326139	-0.0452283	2009	TOS1	2005-06-22	Silverstar	Low	0	Dry	2005-06-22	223	223	0	4	2
AGFACE_Australia_Wheat	14.9057	14.7269	26.85	24.7225	39.03	39.255	550	380	1.44737	1.01214	1.08606	0.994268	0.0120713	0.0825521	-0.00574824	2009	TOS1	2005-06-22	Gladius	Low	0	Dry	2005-06-22	223	223	0	4	2
AGFACE_Australia_Wheat	14.5632	15.2037	28.8125	28.6525	38.1725	42.0925	550	380	1.44737	0.957877	1.00558	0.906872	-0.0430363	0.00556862	-0.0977542	2009	TOS1	2005-06-22	Yitpi	Low	0	Dry	2005-06-22	223	223	0	4	2
AGFACE_Australia_Wheat	14.1004	15.1013	32.5275	29.4	40.64	41.1725	550	380	1.44737	0.933726	1.10638	0.987067	-0.0685726	0.101091	-0.0130178	2009	TOS1	2005-06-22	Drysdale	Low	0	Dry	2005-06-22	223	223	0	4	2
AGFACE_Australia_Wheat	16.5027	17	31.6375	31.5225	47.4975	47.375	550	380	1.44737	0.970744	1.00365	1.00259	-0.0296924	0.00364155	0.00258241	2009	TOS2	2005-08-18	Yitpi	Medium	50	Wet	2005-08-18	187	247	60	4	2
AGFACE_Australia_Wheat	14.2511	15.7155	30.9775	34.03	35.7025	41.36	550	380	1.44737	0.90682	0.9103	0.863213	-0.0978112	-0.0939814	-0.147094	2009	TOS1	2005-06-22	Yitpi	Medium	50	Wet	2005-06-22	223	293	70	4	2
AGFACE_Australia_Wheat	16.229	18.3759	27.3275	42.815	47.4575	51.9225	550	380	1.44737	0.883166	0.638269	0.914006	-0.124242	-0.448995	-0.0899176	2009	TOS2	2005-08-18	Yitpi	Medium	50	Dry	2005-08-18	187	187	0	4	2
AGFACE_Australia_Wheat	14.843	16.0705	28.2375	33.235	41.15	44.0275	550	380	1.44737	0.923621	0.849631	0.934643	-0.0794537	-0.162953	-0.0675905	2009	TOS1	2005-06-22	Yitpi	Medium	50	Dry	2005-06-22	223	223	0	4	2
AGFACE_Field Peas	22.425	23.475	21.225	24.7	38.85	40.875	550	380	1.44737	0.955272	0.859312	0.950459	-0.0457596	-0.151624	-0.0508106	2010	NA	2006-05-25	Sturt	Low	0	Wet	2006-05-25	265	345	80	4	2
AGFACE_Field Peas	23.275	23.625	26.3	27.05	43.75	41.95	550	380	1.44737	0.985185	0.972274	1.04291	-0.0149257	-0.0281181	0.0420132	2010	NA	2006-05-25	Kaspa	Low	0	Wet	2006-05-25	265	345	80	4	2
AGFACE_Field Peas	22.65	23.9	21.8	24	38.725	39.975	550	380	1.44737	0.947699	0.908333	0.96873	-0.0537186	-0.0961439	-0.0317689	2010	NA	2006-05-25	Bohatyr	Low	0	Wet	2006-05-25	265	345	80	4	2
AGFACE_Field Peas	22.43	25.475	26.825	30.2	42.65	44.1	550	380	1.44737	0.880471	0.888245	0.96712	-0.127298	-0.118508	-0.0334325	2010	NA	2006-05-25	OZP0902	Low	0	Wet	2006-05-25	265	345	80	4	2
AGFACE_Field Peas	22.875	22.175	22.325	25.6	37.825	40.275	550	380	1.44737	1.03157	0.87207	0.939168	0.0310791	-0.136885	-0.0627607	2010	NA	2006-05-25	OZP0601	Low	0	Wet	2006-05-25	265	345	80	4	2
AGFACE_Field Peas	22.45	23.125	24.975	26.4	42.35	47.65	550	380	1.44737	0.970811	0.946023	0.888772	-0.0296237	-0.0554887	-0.117914	2010	NA	2006-05-25	Kaspa	Low	0	Dry	2006-05-25	265	265	0	4	2
AGFACE_Field Peas	24.475	24.1	28.65	29.85	42.2	45.4	550	380	1.44737	1.01556	0.959799	0.929515	0.0154403	-0.0410314	-0.0730919	2010	NA	2006-05-25	OZP0902	Low	0	Dry	2006-05-25	265	265	0	4	2
AGFACE_Field Peas	23.15	21.825	23.3	23.15	37.175	39.05	550	380	1.44737	1.06071	1.00648	0.951985	0.0589387	0.00645858	-0.0492064	2010	NA	2006-05-25	OZP0601	Low	0	Dry	2006-05-25	265	265	0	4	2
AGFACE_Field Peas	23.125	23.1	22.675	23.225	38.875	41.325	550	380	1.44737	1.00108	0.976319	0.940714	0.00108167	-0.0239663	-0.0611163	2010	NA	2006-05-25	Sturt	Low	0	Dry	2006-05-25	265	265	0	4	2
AGFACE_Field Peas	23.475	23.625	21.925	23.875	38.975	39.625	550	380	1.44737	0.993651	0.918325	0.983596	-0.00636945	-0.0852043	-0.0165398	2010	NA	2006-05-25	Bohatyr	Low	0	Dry	2006-05-25	265	265	0	4	2
FACE-Rice-Japan	6.4856	7.05733	25.1	26.9	9.2	9.76667	570	376	1.51596	0.918987	0.933086	0.94198	-0.0844829	-0.0692584	-0.0597717	2007	NA	2007-05-23	Akitakomachi	Medium	80	Dry	NA	NA	NA		3	1.5
FACE-Rice-Japan	6.95013	7.27173	30.0333	31.2	10.9667	11.3	570	376	1.51596	0.955774	0.962607	0.970501	-0.0452338	-0.0381102	-0.0299424	2007	NA	2007-05-23	Akitakomachi	Medium	80	Dry	NA	NA	NA		3	1.5
FACE-Rice-Japan	5.43147	5.69947	20.7	21.1333	7.6	7.76667	576	374	1.54011	0.952978	0.979495	0.978541	-0.0481634	-0.0207179	-0.0216928	2008	NA	2008-05-22	Koshihikari	Medium	80	Dry	NA	NA	NA		3	1.5
FACE-Rice-Japan	6.57493	6.9144	22.0667	23.6333	7.5	7.86667	576	374	1.54011	0.950904	0.933709	0.95339	-0.0503418	-0.06859	-0.0477314	2008	NA	2008-05-22	Takanari	Medium	80	Dry	NA	NA	NA		3	1.5
FACE-Rice-Japan	6.164	6.68213	24	24.5	8.3	8.93333	576	374	1.54011	0.92246	0.979592	0.929104	-0.0807114	-0.0206193	-0.0735341	2008	NA	2008-05-22	Akitakomachi	Medium	80	Dry	NA	NA	NA		3	1.5
FACE-Rice-Japan	6.39627	7.09307	25.7333	28.9667	9.16667	10.8667	576	374	1.54011	0.901763	0.888377	0.843558	-0.103403	-0.118359	-0.170126	2008	NA	2008-05-22	Akitakomachi	Medium	80	Dry	NA	NA	NA		3	1.5
FACE-Rice-Japan	6.298	6.767	28.4	28.825	16.125	17.375	584	386	1.51295	0.930693	0.985256	0.928058	-0.0718257	-0.0148539	-0.0746615	2010	NA	2010-05-26	Akihikari	Medium	80	Dry	NA	NA	NA		4	2
FACE-Rice-Japan	6.2578	6.499	31.2	30.8	12.425	12.4	584	386	1.51295	0.962887	1.01299	1.00202	-0.0378196	0.0129034	0.0020141	2010	NA	2010-05-26	Akitakomachi	Medium	80	Dry	NA	NA	NA		4	2
FACE-Rice-Japan	6.0166	6.4052	23.625	24.875	10.625	10.975	584	386	1.51295	0.939331	0.949749	0.968109	-0.0625878	-0.0515578	-0.0324102	2010	NA	2010-05-26	Akita63	Medium	80	Dry	NA	NA	NA		4	2
FACE-Rice-Japan	5.8156	6.3516	27.35	28.9	10.775	11.375	584	386	1.51295	0.915612	0.946367	0.947253	-0.0881628	-0.0551251	-0.0541893	2010	NA	2010-05-26	Koshihikari	Medium	80	Dry	NA	NA	NA		4	2
FACE-Rice-Japan	7.0216	8.04	28.075	32.025	9.85	11.35	584	386	1.51295	0.873333	0.876659	0.867841	-0.135438	-0.131637	-0.141746	2010	NA	2010-05-26	Aikoku	Medium	80	Dry	NA	NA	NA		4	2
FACE-Rice-Japan	6.499	6.7938	20.525	22.575	9.825	9.95	584	386	1.51295	0.956607	0.909192	0.987437	-0.0443621	-0.0951994	-0.0126424	2010	NA	2010-05-26	Takanari	Medium	80	Dry	NA	NA	NA		4	2
FACE-Rice-Japan	6.3784	7.035	30.725	33.925	11.15	12.3	584	386	1.51295	0.906667	0.905674	0.906504	-0.0979804	-0.0990756	-0.0981598	2010	NA	2010-05-26	Akidawara	Medium	80	Dry	NA	NA	NA		4	2
FACE-Rice-Japan	5.8558	6.633	29.075	32.375	10.475	11.425	584	386	1.51295	0.882828	0.898069	0.916849	-0.124625	-0.107508	-0.0868125	2010	NA	2010-05-26	Norin8	Medium	80	Dry	NA	NA	NA		4	2
FACE-Rice-Japan	24.1	24.125	33.425	33.525	10.875	11.2	584	386	1.51295	0.998964	0.997017	0.970982	-0.00103681	-0.00298731	-0.0294472	2010	NA	2010-05-26	86Y8	Medium	80	Dry	NA	NA	NA		4	2
FACE-Rice-Japan	23.65	22.2	27.4	28.15	10.225	10.9	584	386	1.51295	1.06532	0.973357	0.938073	0.0632708	-0.0270043	-0.0639271	2010	NA	2010-05-26	SY63	Medium	80	Dry	NA	NA	NA		4	2
FACE-Rice-Japan	5.963	6.5794	30.275	31.075	11.675	12.75	584	386	1.51295	0.906314	0.974256	0.915686	-0.0983698	-0.0260813	-0.0880815	2010	NA	2010-05-26	Koshihikari	Medium	80	Dry	NA	NA	NA		4	2
FACE-Rice-Japan	24.125	11.4912	34.3	33.425	11.5	11.525	584	386	1.51295	2.09943	1.02618	0.997831	0.741667	0.0258412	-0.00217155	2010	NA	2010-05-26	86Y8	Medium	80	Dry	NA	NA	NA		4	2
FACE-Rice-Japan	19.3036	23.825	27.25	28.4	10.95	10.6	584	386	1.51295	0.810225	0.959507	1.03302	-0.210444	-0.0413356	0.0324855	2010	NA	2010-05-26	SY63	Medium	80	Dry	NA	NA	NA		4	2
FACE-Rice-Japan	5.4002	5.6816	30.65	29.875	11.25	11.125	584	386	1.51295	0.950472	1.02594	1.01124	-0.0507969	0.0256107	0.0111733	2010	NA	2010-05-26	Koshihikari	Low	0	Dry	NA	NA	NA		4	2
FACE-Rice-Japan	6.0836	6.8072	27.6	27.875	10.775	11.25	584	386	1.51295	0.893701	0.990135	0.957778	-0.112384	-0.00991446	-0.0431395	2010	NA	2010-05-26	Koshihikari	High	120	Dry	NA	NA	NA		4	2
FACE-Rice-Japan	5.7888	6.5794	23.575	26.25	9.95	13.675	584	386	1.51295	0.879837	0.898095	0.727605	-0.128019	-0.107479	-0.317997	2010	NA	2010-05-26	Miriroman	High	160	Dry	NA	NA	NA		4	2
FACE-Rice-Japan	6.566	7.1154	26.375	25.225	11.65	11.525	584	386	1.51295	0.922787	1.04559	1.01085	-0.0803566	0.044581	0.0107876	2010	NA	2010-05-26	Nihonbare	High	160	Dry	NA	NA	NA		4	2
FACE-Rice-Japan	5.9362	6.5124	20.925	20.575	11.075	10.75	584	386	1.51295	0.911523	1.01701	1.03023	-0.0926389	0.0168679	0.0297846	2010	NA	2010-05-26	Kokuriku193	High	160	Dry	NA	NA	NA		4	2
FACE-Rice-Japan	6.9144	7.705	27.225	28.35	10.85	11.75	584	386	1.51295	0.897391	0.960317	0.923404	-0.108263	-0.0404914	-0.0796882	2010	NA	2010-05-26	Hoshiaoba	High	160	Dry	NA	NA	NA		4	2
FACE-Rice-Japan	7.3298	7.9328	27.025	27.8	10.975	11.375	584	386	1.51295	0.923986	0.972122	0.964835	-0.0790578	-0.0282737	-0.035798	2010	NA	2010-05-26	Lemont	High	160	Dry	NA	NA	NA		4	2
FACE-Rice-Japan	6.6732	7.3566	22.475	22.15	8.95	9.5	584	386	1.51295	0.907104	1.01467	0.942105	-0.0974984	0.0145661	-0.0596383	2010	NA	2010-05-26	IR72	High	160	Dry	NA	NA	NA		4	2
FACE-Rice-Japan	6.7938	7.4638	19.15	19.8	10.2	10.175	584	386	1.51295	0.910233	0.967172	1.00246	-0.0940542	-0.0333792	0.00245399	2010	NA	2010-05-26	Takanari	High	160	Dry	NA	NA	NA		4	2
FACE-Rice-Japan	6.5258	7.2896	23.725	25	9.775	10.125	584	386	1.51295	0.895221	0.949	0.965432	-0.110685	-0.0523465	-0.0351795	2010	NA	2010-05-26	Bekoaoba	High	160	Dry	NA	NA	NA		4	2
FACE-Rice-Japan	7.437	8.2678	26.475	25.275	10.75	12.325	584	386	1.51295	0.899514	1.04748	0.872211	-0.105901	0.0463851	-0.136724	2010	NA	2010-05-26	Milyang23	High	160	Dry	NA	NA	NA		4	2
FACE-Rice-Japan	6.4588	6.9412	28.8	28.275	11.2	10.775	584	386	1.51295	0.930502	1.01857	1.03944	-0.0720311	0.0183974	0.0386851	2010	NA	2010-05-26	86Y8	High	160	Dry	NA	NA	NA		4	2
SoyFACE_Soybean USA	35.3358	34.2906	43.725	42.825	79.45	80.65	548.6	370	1.4827	1.03048	1.02102	0.985121	0.0300254	0.020798	-0.0149909	2001	NA	2001-05-27	Clark	Low	0	Wet	NA	NA	NA		4	2
SoyFACE_Soybean USA	32.7228	32.6424	39.325	41.1	70.95	76.05	548.6	370	1.4827	1.00246	0.956813	0.932939	0.00246003	-0.0441477	-0.0694156	2001	NA	2001-05-27	Dwight	Low	0	Wet	NA	NA	NA		4	2
SoyFACE_Soybean USA	34.3174	34.84	35.95	38.75	72.675	80.25	548.6	370	1.4827	0.985	0.927742	0.905607	-0.0151136	-0.0750017	-0.0991493	2001	NA	2001-05-27	Flyer	Low	0	Wet	NA	NA	NA		4	2
SoyFACE_Soybean USA	32.6022	31.9054	40.05	42.475	74.7	83.625	548.6	370	1.4827	1.02184	0.942908	0.893274	0.0216045	-0.058787	-0.112862	2001	NA	2001-05-27	Loda	Low	0	Wet	NA	NA	NA		4	2
SoyFACE_Soybean USA	33.2856	32.9908	42.675	45.75	76.175	79.475	548.6	370	1.4827	1.00894	0.932787	0.958478	0.00889614	-0.0695785	-0.0424092	2001	NA	2001-05-27	Pana	Low	0	Wet	NA	NA	NA		4	2
SoyFACE_Soybean USA	34.4916	34.3978	37.55	40.25	72.65	78.65	548.6	370	1.4827	1.00273	0.932919	0.923713	0.00272321	-0.0694366	-0.0793542	2001	NA	2001-05-27	Spencer	Low	0	Wet	NA	NA	NA		4	2
SoyFACE_Soybean USA	34.0896	34.2102	39.125	41.6	73.2	75.975	548.6	370	1.4827	0.996475	0.940505	0.963475	-0.00353149	-0.0613385	-0.0372089	2001	NA	2001-05-27	Williams	Low	0	Wet	NA	NA	NA		4	2
SoyFACE_Soybean USA	35.7378	35.8852	38.625	41.275	73.825	74.55	551.8	370	1.49135	0.995892	0.935796	0.990275	-0.004116	-0.0663573	-0.00977261	2002	NA	2002-06-01	Clark	Low	0	Wet	NA	NA	NA		4	2
SoyFACE_Soybean USA	33.6072	33.768	38.825	42	70.15	72.3	551.8	370	1.49135	0.995238	0.924405	0.970263	-0.00477328	-0.0786052	-0.0301883	2002	NA	2002-06-01	Dwight	Low	0	Wet	NA	NA	NA		4	2
SoyFACE_Soybean USA	35.6306	36.6758	34.35	36.3	68.55	71.35	551.8	370	1.49135	0.971502	0.946281	0.960757	-0.0289123	-0.0552157	-0.0400339	2002	NA	2002-06-01	Flyer	Low	0	Wet	NA	NA	NA		4	2
SoyFACE_Soybean USA	33.2186	33.902	38.125	41.2	75.7	82.175	551.8	370	1.49135	0.979842	0.925364	0.921205	-0.020364	-0.077568	-0.082073	2002	NA	2002-06-01	Loda	Low	0	Wet	NA	NA	NA		4	2
SoyFACE_Soybean USA	33.0712	32.7228	38.35	42.2	74.1	76.375	551.8	370	1.49135	1.01065	0.908768	0.970213	0.0105907	-0.0956657	-0.0302399	2002	NA	2002-06-01	Pana	Low	0	Wet	NA	NA	NA		4	2
SoyFACE_Soybean USA	35.0008	35.711	35.6	37.75	69.95	75.725	551.8	370	1.49135	0.980113	0.943046	0.923737	-0.0200878	-0.0586398	-0.0793277	2002	NA	2002-06-01	Spencer	Low	0	Wet	NA	NA	NA		4	2
SoyFACE_Soybean USA	35.376	36.3006	32.475	34.475	72.3	69.65	551.8	370	1.49135	0.974529	0.941987	1.03805	-0.0258006	-0.0597639	0.0373414	2002	NA	2002-06-01	Williams	Low	0	Wet	NA	NA	NA		4	2
SoyFACE_Soybean USA	33.5536	31.7044	35.075	37	72.35	74.775	550	375	1.46667	1.05833	0.947973	0.967569	0.0566887	-0.0534293	-0.0329682	2004	NA	2004-05-28	Dwight	Low	0	Wet	NA	NA	NA		4	2
SoyFACE_Soybean USA	33.8618	32.964	35.7	39.025	80.05	82.975	550	375	1.46667	1.02724	0.914798	0.964748	0.0268715	-0.0890518	-0.0358879	2004	NA	2004-05-28	Loda	Low	0	Wet	NA	NA	NA		4	2
SoyFACE_Soybean USA	33.3794	32.5352	38.875	42.575	79.875	82.2	550	375	1.46667	1.02595	0.913095	0.971715	0.0256164	-0.0909159	-0.0286924	2004	NA	2004-05-28	Pana	Low	0	Wet	NA	NA	NA		4	2
SoyFACE_Soybean USA	35.2956	34.706	38.5	39.325	70.65	72.725	550	375	1.46667	1.01699	0.979021	0.971468	0.0168457	-0.0212022	-0.0289471	2004	NA	2004-05-28	Spencer	Low	0	Wet	NA	NA	NA		4	2
SoyFACE_Soybean USA	32.7898	33.6072	39.125	40.375	74.975	72.8	550	375	1.46667	0.975678	0.96904	1.02988	-0.0246228	-0.0314491	0.0294388	2006	NA	2006-05-25	Pana	Low	0	Wet	NA	NA	NA		4	2
SoyFACE_Soybean USA	32.6022	32.294	39.5	42.1	74.5	81.35	550	375	1.46667	1.00954	0.938242	0.915796	0.00949832	-0.0637471	-0.0879617	2007	NA	2007-05-22	Pana	Low	0	Wet	NA	NA	NA		4	2
SoyFACE_Corn USA	5.5744	6.298	19.525	19.225	12.15	13.925	550	375	1.46667	0.885106	1.0156	0.872531	-0.122047	0.0154842	-0.136357	2008	NA	2004-05-28	DKC61-19	Medium	168	Wet	NA	NA	NA		4	2
SoyFACE_Corn USA	5.7486	6.5124	16.75	18.05	16.35	17.525	550	375	1.46667	0.882716	0.927978	0.932953	-0.124752	-0.0747474	-0.0694005	2008	NA	2004-05-28	Cv34B43	Medium	168	Wet	NA	NA	NA		4	2
SoyFACE_Corn USA	4.8106	4.8642	18.225	18.775	12.65	12.925	550	375	1.46667	0.988981	0.970706	0.978723	-0.0110804	-0.0297319	-0.0215062	2008	NA	2004-05-28	DKC61-19	Low	0	Wet	NA	NA	NA		4	2
SoyFACE_Corn USA	5.4806	5.1188	16.9	19.175	14.35	14.5	550	375	1.46667	1.07068	0.881356	0.989655	0.0682945	-0.126294	-0.0103987	2008	NA	2004-05-28	Cv34B43	Low	0	Wet	NA	NA	NA		4	2
SoyFACE_Soybean USA	32.9104	32.7764	35.95	39.425	73.825	74.05	550	375	1.46667	1.00409	0.911858	0.996962	0.00407997	-0.092271	-0.00304311	2008	NA	2008-06-17	Loda	Low	0	Wet	NA	NA	NA		4	2
SoyFACE_Soybean USA	32.0528	31.6374	38.825	38.25	71.95	3.84448	550	375	1.46667	1.01313	1.01503	18.7152	0.0130446	0.0149208	2.92933	2008	NA	2008-06-17	Pana	Low	0	Wet	NA	NA	NA		4	2
Huluka et al., 1994 USA	15.2	16.6	33.4	41	208	276	550	380	1.44737	0.915663	0.814634	0.753623	-0.0881073	-0.205016	-0.282863	1994	NA	1994		Low	0	Wet	NA	NA	NA		8	4
Fangmeier et al., 1997 Germany-OTC	11.06	13.05	16.94	19.29	161.2	194.8	550	380	1.44737	0.84751	0.878175	0.827515	-0.165453	-0.129909	-0.189328	1997	NA	1997		High	270	Wet	NA	NA	NA		2	1
Fangmeier et al., 1997 Germany-OTC	9.854	9.859	14.68	13.85	113.7	99.5	550	380	1.44737	0.999493	1.05993	1.14271	-0.000507279	0.0582008	0.133406	1997	NA	1997		Medium	150	Wet	NA	NA	NA		2	1
Wieser et al., 2008 Germany-OTC	6.08	6.7					550	380	1.44737	0.907463			-0.0971028			2008	NA	2008		Low	0	Wet	NA	NA	NA		12	6

## Sheet: Variable definitions
Row	Copy of the row number in this spreadsheet for reference in other spreadsheets.
Study	Name of the study data is from.
Data Type	The type of data present in the field: primary or secondary (our study or someone else's) and either raw data or the mean of all samples undergoing a particular treatment (see category definitions tab).
Location	Physical location that crop plants were grown.
Year.of.study	Year that plants were grown.
Crop	Crop type studied.
Elevated CO2 Achieved (ppm)	The CO2 level actually achieved by the experiment
Ambient CO2 (ppm)	The ambient CO2 level for each study
FACE	Free-air CO2 enrrichment
OTC	Open-Top chambers
Water qualitative	Labeled "Wet" or "Dry" to denote addition of water other than rainfall.
Precipitation (mm)	Precipitation during the growing season, in mm. When studies gave precipitation values but did not specify that they were for the growing season only, this was assumed.
Irrigation (mm)	Irrigation supplied during the growing season, in mm.
Total water (mm)	Precipitation + irrigation, or the total amount of water input the plants received over the course of the growing season. This does not count water that may have already been available in the soil at the beginning of the season.
Nitrogen Application qualitative	Indicates the addition of nitrogen fertilizers on a scale of Low-Medium-High, where Medium is the amount of nitrogen application called for by standard agricultural practice. More information is available for some studies; see "Notes on Original Data.doc"
Nitrogen Application quantitative (kg N/ha)	Indicates the amount of nitrogen added as fertilizer.
Sowing Timing	Date or time of year that sowing seeds occurred. Used by AGFACE as a proxy for temperature. (In 2008, TOS1 was June 3 and TOS2 was August 6)
Cultivar	Cultivar studied.
CO2 in this sample	Denotes whether the sample(s) represented in the row were grown at ambient CO2 (aCO2) or elevated CO2 (eCO2).
Zn Mean (ppm)	Mean of Zn concentration of sample, calculated as Mean( Zn with different Replicates)
Fe Mean (ppm)	Mean of Iron concentration of sample, calculated as Mean( Fe with different replicates)
Protein Mean(%)	Mean of protein concentration of sample, calculated as Mean(protein with different replicates)
